# Supplementary material for: Genome-Wide Association Analysis of Adaptation Using Environmentally Predicted Traits
Source: PLoS Genet. 2015 Oct 23;11(10):e1005594. doi: 10.1371/journal.pgen.1005594 (PMC4619680; doi:10.1371/journal.pgen.1005594)
Supplement: S1 File — (XLS) [file pgen.1005594.s017.xls]

## Sheet: Sheet1
variable	no	description	source	resolution	url	citation	rf_importance_trait1
EVI_MODIS_3-6	4	average MOD13C2, 2000-2010 month 3-6	MODIS	0.5km	http://e4ftl01.cr.usgs.gov/MOTA/MCD12Q2.005/
ann_aridit	1	annual aridity	CGIAR	1km	http://www.cgiar-csi.org	Trabucco, A., and Zomer, R.J. 2009. Global Aridity Index (Global-Aridity) and Global Potential Evapo-Transpiration (Global-PET) Geospatial Database. CGIAR Consortium for Spatial Information. Published online, available from the CGIAR-CSI GeoPortal at: http://www.csi.cgiar.org.
cld3-6	1	cloud cover (based on average monthly1980-2010)	CRU	50km	http://www.cgiar-csi.org	Mitchell and Jones, 2005: An improved method of constructing a database of monthly climate observations and associated high-resolution grids. Int. J. Climatology, 25, 693-712, Doi: 10.1002/joc.1181.
dtr3-6,11-2	2	diurnal temperature range month 3-5, month 11-2	CRU	50km	http://www.cgiar-csi.org	Mitchell and Jones, 2005: An improved method of constructing a database of monthly climate observations and associated high-resolution grids. Int. J. Climatology, 25, 693-712, Doi: 10.1002/joc.1181.
ET_SolRad3-6	4	extra terrestial solar radiation month 3-6	CRU	2.5km	http://www.cgiar-csi.org
frs11-2	1	frost day frequency (based on average monthly1980-2010)	CRU	50km	http://www.cgiar-csi.org	Mitchell and Jones, 2005: An improved method of constructing a database of monthly climate observations and associated high-resolution grids. Int. J. Climatology, 25, 693-712, Doi: 10.1002/joc.1181.
pet_he3-6	4	potential evapotranspiration month 3-6	CGIAR	1km	http://www.cgiar-csi.org	Trabucco, A., and Zomer, R.J. 2009. Global Aridity Index (Global-Aridity) and Global Potential Evapo-Transpiration (Global-PET) Geospatial Database. CGIAR Consortium for Spatial Information. Published online, available from the CGIAR-CSI GeoPortal at: http://www.csi.cgiar.org.
pre3-6	1	precipitation month 3-6	CRU	50km	http://www.cgiar-csi.org	Mitchell and Jones, 2005: An improved method of constructing a database of monthly climate observations and associated high-resolution grids. Int. J. Climatology, 25, 693-712, Doi: 10.1002/joc.1181.
wet3-6	1	wet day frequency month 3-6	CRU	50km	http://www.cgiar-csi.org	Mitchell and Jones, 2005: An improved method of constructing a database of monthly climate observations and associated high-resolution grids. Int. J. Climatology, 25, 693-712, Doi: 10.1002/joc.1181.
RH_m3-6	4	relative humidity month 3-6	CRU	15km	http://www.cru.uea.ac.uk/cru/data/hrg/tmc/	New, M., Lister, D., Hulme, M. and Makin, I., 2002: A high-resolution data set of surface climate over global land areas. Climate Research 21
FAO_growingperiod	1	growing period	FAO	50km	http://www.fao.org/geonetwork/srv/en/main.home
ann_rhum	1	annual relative humidity	CRU	50km	http://www.sage.wisc.edu/atlas/maps.php	New, M.G., M. Hulme and P.D. Jones, 1999: Representing 20th century space-time climate variability. I: Development of a 1961-1990 mean monthly terrestrial climatology. J. Climate. 12, 829-856.
elevation	1	elevation	National Oceanic and Atmospheric Administration (NOAA) and U.S. National Geophysical Data Center	10km	http://www.sage.wisc.edu/atlas/maps.php	National Oceanic and Atmospheric Administration (NOAA) and U.S. National Geophysical Data Center, TerrainBase, release 1.0 (CD-ROM), Boulder, Colo.
gdd	1	grwoing degree days	CRU	50km	http://www.sage.wisc.edu/atlas/maps.php	New, M.G., M. Hulme and P.D. Jones, 1999: Representing 20th century space-time climate variability. I: Development of a 1961-1990 mean monthly terrestrial climatology. J. Climate. 12, 829-856.
Soil Carbon	1	percentage soil carbon	IGBP-DIS	50km	http://www.sage.wisc.edu/atlas/maps.php	IGBP-DIS (1998) SoilData(V.0) A program for creating global soil-property databases, IGBP Global Soils Data Task, France.
soil PH	1	soil PH	IGBP-DIS	50km	http://www.sage.wisc.edu/atlas/maps.php	IGBP-DIS (1998) SoilData(V.0) A program for creating global soil-property databases, IGBP Global Soils Data Task, France.
temp_11-2	1	mean monthly temp month 11-2	CRU	50km	http://www.sage.wisc.edu/atlas/maps.php	New, M.G., M. Hulme and P.D. Jones, 1999: Representing 20th century space-time climate variability. I: Development of a 1961-1990 mean monthly terrestrial climatology. J. Climate. 12, 829-856.
temp_3-6	1	mean monthly temp month 3-6	CRU	50km	http://www.sage.wisc.edu/atlas/maps.php	New, M.G., M. Hulme and P.D. Jones, 1999: Representing 20th century space-time climate variability. I: Development of a 1961-1990 mean monthly terrestrial climatology. J. Climate. 12, 829-856.
temp_7-10	1	mean monthly temp month 7-10	CRU	50km	http://www.sage.wisc.edu/atlas/maps.php	doi:10.3354/cr021001 (click doi to access paper)
bio_1-17	17	Bioclim 1-17	worldclim data base	1km	http://www.worldclim.org	Hijmans, R.J., S.E. Cameron, J.L. Parra, P.G. Jones and A. Jarvis, 2005. Very high resolution interpolated climate surfaces for global land areas. International Journal of Climatology 25: 1965-1978.
daylength_fall	1	average daylength	calculated from lat	-	-
daylength_spring	1	average daylength	calculated from lat	-	-
daylength_summer	1	average daylength	calculated from lat	-	-
daylength_winter	1	average daylength	calculated from lat	-	-
green_dec	1	date of greenness decrease,average MOD12Q2, 2000-2010	MODIS	500m	http://modis.gsfc.nasa.gov/
green_inc	1	date of greenness onset,average MOD12Q2, 2000-2010	MODIS	500m	http://modis.gsfc.nasa.gov/
green_max	1	date of greenness maximum,average MOD12Q2, 2000-2010	MODIS	500m	http://modis.gsfc.nasa.gov/
green_min	1	date of greenness minimum,average MOD12Q2, 2000-2010	MODIS	500m	http://modis.gsfc.nasa.gov/
npp_FAO_Va	1	net primary production	FAO	10km	http://www.fao.org/geonetwork/srv/en/main.home
time2greendec	1	green_dec-green_inc	calculated from MODIS data	500m	-
time2greenmax	1	green_max-green_inc	calculated from MODIS data	500m	-
time2greenmin	1	green_min-green_inc	calculated from MODIS data	500m	-
