# Supplementary material for: Genome-Wide Association Analysis of Adaptation Using Environmentally Predicted Traits
Source: PLoS Genet. 2015 Oct 23;11(10):e1005594. doi: 10.1371/journal.pgen.1005594 (PMC4619680; doi:10.1371/journal.pgen.1005594)
Supplement: S2 File — (CSV) [file pgen.1005594.s018.csv]

	id	name	source	chr	beg	end
1	AT1G01060	LHY	MvZ	1	37871	33379
2	AT1G03160	FZL	Lloyd	1	761282	766158
3	AT1G04400	FHA	Lloyd	1	1188517	1185550
4	AT1G04870	AtPRMT10	Lloyd	1	1375762	1373234
5	AT1G07360	MAC5A	Lloyd	1	2262865	2260389
6	AT1G07890	APX1	Lloyd	1	2437330	2439665
7	AT1G08260	EMB2284	Lloyd	1	2590944	2606892
8	AT1G09530	PIF3	MvZ	1	3076582	3079539
9	AT1G09570	PHYA	Atwell	1	3100357	3095256
10	AT1G09700	HYL1	Lloyd	1	3140353	3137767
11	AT1G12410	CLPR2	Lloyd	1	4223030	4225124
12	AT1G12610	DDF1	Atwell	1	4291017	4289944
13	AT1G13260	RAV1	Atwell	1	4542168	4543742
14	AT1G14920	GAI	MvZ	1	5149226	5151354
15	AT1G15550	GA4	Lloyd	1	5346166	5344478
16	AT1G15690	AVP1	Lloyd	1	5398990	5402733
17	AT1G16610	SR45	Lloyd	1	5678852	5675704
18	AT1G17110	UBP15	Lloyd	1	5850934	5845660
19	AT1G18080	RACK1A	Lloyd	1	6222201	6224151
20	AT1G18450	ATARP4	Atwell	1	6348107	6351975
21	AT1G20330	SMT2	Lloyd	1	7040159	7038688
22	AT1G20980	SPL14	Lloyd	1	7324588	7329385
23	AT1G21700	AtSWI3C	Lloyd	1	7624136	7620001
24	AT1G22310	MBD8	Lloyd	1	7883742	7881537
25	AT1G22770	GI	Lloyd	1	8061844	8067716
26	AT1G23090	SULTR3;3	Lloyd	1	8189064	8184952
27	AT1G24260	SEPALLATA3	MvZ	1	8596105	8593637
28	AT1G24490	ALB4	Lloyd	1	8682234	8685271
29	AT1G25540	PFT1	MvZ	1	8974660	8969065
30	AT1G26110	DCP5	Lloyd	1	9027786	9024345
31	AT1G26310	CAL	MvZ	1	9103603	9100153
32	AT1G27390	TOM20-2	Lloyd	1	9515001	9513089
33	AT1G30970	SUF4	Lloyd	1	11043751	11040281
34	AT1G32230	RCD1	Lloyd	1	11612118	11616218
35	AT1G32490	EMB2733	Lloyd	1	11749788	11742054
36	AT1G50960	ATGA2OX7	Atwell	1	18889549	18891719
37	AT1G52230	PSAH2	Lloyd	1	19454836	19455668
38	AT1G53090	SPA4	Atwell	1	19783352	19786902
39	AT1G53160	SPL4	Atwell	1	19806419	19807608
40	AT1G54060	ASIL1	Lloyd	1	20180679	20182324
41	AT1G55670	PSAG	Lloyd	1	20803449	20802670
42	AT1G57820	VIM1	Atwell	1	21417946	21414170
43	AT1G61040	VIP5	Atwell	1	22483207	22485969
44	AT1G62830	LDL1	Lloyd	1	23267202	23264490
45	AT1G63030	DDF2	Atwell	1	23368410	23367407
46	AT1G64520	RPN12a	Lloyd	1	23956386	23958322
47	AT1G65410	NAP11	Lloyd	1	24295169	24297595
48	AT1G65480	FT	Lloyd	1	24331428	24333934
49	AT1G68050	FKF1	Lloyd	1	25508676	25510889
50	AT1G69120	AP1	MvZ	1	25986313	25982330
51	AT1G69935	SHW1	Lloyd	1	26343126	26341801
52	AT1G70170	MMP	Lloyd	1	26423874	26425356
53	AT1G73840	ESP1	Lloyd	1	27766364	27763685
54	AT1G74900	OTP43	Lloyd	1	28133933	28135667
55	AT1G75660	XRN3	Lloyd	1	28408147	28415117
56	AT1G77080	MAF1	Lloyd	1	28955637	28960096
57	AT1G79000	HAC1	Lloyd	1	29724621	29716350
58	AT1G79280	NUA	Lloyd	1	29833016	29819142
59	AT1G80340	GA4H	Atwell	1	30202200	30200693
60	AT1G80680	SAR3	Lloyd	1	30324008	30328769
61	AT2G01570	RGA1	Atwell	2	257550	255249
62	AT2G03710	SEPALLATA4	MvZ	2	1129268	1131838
63	AT2G06210	ELF8	Atwell	2	2436687	2428903
64	AT2G06990	HEN2	Atwell	2	2894940	2901078
65	AT2G18790	PHYB	Lloyd	2	8139881	8144430
66	AT2G18915	LKP2	Atwell	2	8197483	8194572
67	AT2G19520	FVE	Lloyd	2	8455936	8459525
68	AT2G21070	FIO1	Lloyd	2	9040852	9043626
69	AT2G22540	SVP	Lloyd	2	9579874	9583893
70	AT2G22630	AGL17	Lloyd	2	9618372	9621957
71	AT2G23380	CLF	MvZ	2	9955553	9960359
72	AT2G24490	RPA2	Lloyd	2	10400498	10397377
73	AT2G25930	ELF3	Lloyd	2	11059035	11063324
74	AT2G26550	HO2	Lloyd	2	11293445	11291218
75	AT2G26710	BAS1	Atwell	2	11380492	11383612
76	AT2G28550	TOE1	Lloyd	2	12228543	12225842
77	AT2G30280	RDM4	Lloyd	2	12912340	12909593
78	AT2G30810	AT2G30810	Atwell	2	13128666	13127826
79	AT2G31650	ATX1	Lloyd	2	13462181	13455272
80	AT2G33540	CPL3	Lloyd	2	14208797	14203505
81	AT2G33810	SPL3	Atwell	2	14305001	14306072
82	AT2G33835	FES1	Atwell	2	14314700	14311787
83	AT2G35510	SRO1	Lloyd	2	14920377	14916723
84	AT2G38050	DET2	Lloyd	2	15922313	15921136
85	AT2G38560	TFIIS	Lloyd	2	16134638	16136695
86	AT2G39250	SNZ	MvZ	2	16391073	16388886
87	AT2G39810	HOS1	Lloyd	2	16612800	16618057
88	AT2G40080	ELF4	Atwell	2	16734912	16734294
89	AT2G41540	GPDHc1	Lloyd	2	17326093	17328902
90	AT2G41670	SIN2	Lloyd	2	17374083	17376238
91	AT2G42200	SPL9	MvZ	2	17587407	17589630
92	AT2G42830	SHP2	Atwell	2	17820255	17824013
93	AT2G43010	PF4=PIF4	Atwell	2	17886427	17889050
94	AT2G43410	FPA	Lloyd	2	18031243	18025247
95	AT2G44170	NMT2	Lloyd	2	18267426	18265431
96	AT2G45650	AGL6	Atwell	2	18804350	18806522
97	AT2G45660	AGL20	Lloyd	2	18811047	18807538
98	AT2G46240	AtBAG6	Lloyd	2	18986133	18989947
99	AT2G46830	CCA1	MvZ	2	19245672	19248914
100	AT2G47310	simtoFCA	Atwell	2	19423684	19427277
101	AT3G01460	MBD9	Lloyd	3	173316	182454
102	AT3G02310	SEPALLATA2	Atwell	3	467074	464279
103	AT3G02380	CO2	Atwell	3	488693	487236
104	AT3G02885	GASA5	Lloyd	3	639055	638021
105	AT3G03090	AtVGT1	Lloyd	3	704769	700456
106	AT3G04610	FLK	MvZ	3	1254873	1250553
107	AT3G05690	ATHAP2B	Atwell	3	1678932	1676546
108	AT3G07525	ATG10	Lloyd	3	2400437	2399123
109	AT3G07650	COL9	Lloyd	3	2441657	2444532
110	AT3G10185	AT3G10185	Atwell	3	3145579	3146199
111	AT3G10390	FLD	MvZ	3	3229293	3232345
112	AT3G11540	SPY	Lloyd	3	3631887	3637955
113	AT3G12810	PIE1	Lloyd	3	4065042	4074078
114	AT3G15270	SPL5	MvZ	3	5141348	5140365
115	AT3G15990	SULTR3;4	Lloyd	3	5426987	5430880
116	AT3G17609	HYH	Lloyd	3	6023866	6024698
117	AT3G18165	MOS4	Lloyd	3	6223188	6225372
118	AT3G18990	VRN1	MvZ	3	6551853	6548869
119	AT3G20550	DDL	Lloyd	3	7177942	7174464
120	AT3G22380	TIC	Lloyd	3	7912905	7919510
121	AT3G22590	CDC73	Lloyd	3	8003934	8005579
122	AT3G26410	TRM11	Lloyd	3	9671348	9669416
123	AT3G28730	SSRP1	Lloyd	3	10784889	10788729
124	AT3G28860	PGP19	Lloyd	3	10877506	10870038
125	AT3G33520	AtARP6	Lloyd	3	14095549	14093656
126	AT3G48430	REF6	Lloyd	3	17935609	17940746
127	AT3G48670	IDN2	Lloyd	3	18030781	18034065
128	AT3G49700	ACS9	Lloyd	3	18436141	18434470
129	AT3G51780	AtBAG4	Lloyd	3	19208310	19206768
130	AT3G52180	SEX4	Lloyd	3	19353596	19349652
131	AT3G53110	LOS4	Lloyd	3	19687740	19690661
132	AT3G54990	SMZ	Atwell	3	20376522	20373718
133	AT3G57230	AGL16	Atwell	3	21177423	21180932
134	AT3G57390	AGL18	Atwell	3	21233701	21235911
135	AT3G57920	SPL15	MvZ	3	21446035	21444321
136	AT3G59060	PIF5	MvZ	3	21830507	21827978
137	AT3G59380	FTA	Lloyd	3	21944178	21945943
138	AT3G61510	ACS1	Lloyd	3	22765730	22763495
139	AT3G62090	PIL2	Atwell	3	22990709	22988547
140	AT3G63010	ATGID1B	Atwell	3	23289425	23291486
141	AT4G00450	CRP	Atwell	4	202416	211003
142	AT4G00650	FRI	Atwell	4	269026	271503
143	AT4G00690	simtoEDS4	Atwell	4	281313	283129
144	AT4G01060	ETC3	Atwell	4	460472	461085
145	AT4G02560	LD	Lloyd	4	1128421	1123490
146	AT4G02700	SULTR3;2	Lloyd	4	1188983	1193611
147	AT4G02780	GA1	Atwell	4	1244813	1237767
148	AT4G03400	DFL2	Atwell	4	1499865	1497536
149	AT4G03430	EMB2770	Lloyd	4	1520563	1517134
150	AT4G04885	PCFS4	Lloyd	4	2471972	2475981
151	AT4G08920	CRY1	Atwell	4	5724103	5727253
152	AT4G10710	SPT16	Lloyd	4	6606354	6601989
153	AT4G11110	SPA2	Atwell	4	6771605	6777225
154	AT4G11280	ACS6	Lloyd	4	6864097	6866116
155	AT4G11880	AGL14	Atwell	4	7143115	7147391
156	AT4G15802	HSBP	Lloyd	4	8988452	8986615
157	AT4G15880	ESD4	Lloyd	4	9012645	9016116
158	AT4G16110	ARR2	Lloyd	4	9112686	9116164
159	AT4G16250	PHYD	Atwell	4	9199486	9195602
160	AT4G16280	FCA	Lloyd	4	9214825	9206597
161	AT4G16845	VRN2	MvZ	4	9476143	9479878
162	AT4G18240	AtSS4	Lloyd	4	10082108	10087203
163	AT4G20370	TSF	Atwell	4	11002996	11000771
164	AT4G20400	AtJmj4	Lloyd	4	11008666	11013860
165	AT4G20910	CRM2	Lloyd	4	11191116	11186010
166	AT4G22140	EBS	Lloyd	4	11730509	11727726
167	AT4G22950	AGL19	Atwell	4	12027421	12023915
168	AT4G24020	NLP7	Lloyd	4	12479752	12483993
169	AT4G24210	SLY1	Lloyd	4	12563553	12564482
170	AT4G24540	AGL24	Lloyd	4	12674072	12670965
171	AT4G25000	AMY1	Lloyd	4	12853845	12851969
172	AT4G25530	FWA	Atwell	4	13038360	13042443
173	AT4G26200	ACS7	Lloyd	4	13275307	13277188
174	AT4G29830	VIP3	MvZ	4	14597661	14599300
175	AT4G31120	SKB1	Lloyd	4	15136639	15132011
176	AT4G31380	FLP1	Atwell	4	15229785	15230718
177	AT4G32980	ATH1	Atwell	4	15918044	15914722
178	AT4G33280	simtoVRN1	Atwell	4	16049355	16047354
179	AT4G34700	AtCIB22	Lloyd	4	16556825	16558846
180	AT4G35450	ARK2A	Lloyd	4	16839532	16842077
181	AT4G35900	FD	Lloyd	4	17004595	17006287
182	AT4G36920	AP2	MvZ	4	17400610	17403469
183	AT4G39400	BRI1	Lloyd	4	18324661	18328826
184	AT4G39460	SAMC1	Lloyd	4	18358980	18355783
185	AT5G01400	ESP4	Lloyd	5	171072	162550
186	AT5G02200	FHL	Atwell	5	437460	438894
187	AT5G02600	NaKR1	Lloyd	5	586906	584162
188	AT5G02870	RPL4A	Lloyd	5	657786	659733
189	AT5G03730	CTR1	Lloyd	5	979849	974498
190	AT5G03790	ATHB51	Atwell	5	1004983	1006373
191	AT5G03840	TFL1	Lloyd	5	1025812	1024641
192	AT5G04240	ELF6	Lloyd	5	1169544	1174878
193	AT5G05780	RPN8A	Lloyd	5	1735725	1738700
194	AT5G07200	YAP169	Atwell	5	2245339	2243553
195	AT5G08370	AtAGAL2	Lloyd	5	2693550	2690879
196	AT5G10140	FLC	Lloyd	5	3179448	3173497
197	AT5G11530	EMF1	Lloyd	5	3695862	3701548
198	AT5G13480	FY	Lloyd	5	4331971	4326473
199	AT5G13790	AGL15	Atwell	5	4450843	4449014
200	AT5G15170	TDP	Lloyd	5	4929502	4926094
201	AT5G15800	SEPALLATA1	MvZ	5	5154154	5151334
202	AT5G15840	CO	Lloyd	5	5172758	5171182
203	AT5G15850	COL1	Atwell	5	5177897	5176091
204	AT5G16320	FRL1	Atwell	5	5344502	5346019
205	AT5G17290	APG5	Lloyd	5	5689900	5686945
206	AT5G17690	TFL2	Lloyd	5	5829682	5827171
207	AT5G19600	SULTR3;5	Lloyd	5	6616997	6612815
208	AT5G20350	TIP1	Lloyd	5	6876589	6881270
209	AT5G23290	PFD5	Lloyd	5	7846081	7847643
210	AT5G23630	MIA	Lloyd	5	7967946	7960478
211	AT5G23880	EMB1265	Lloyd	5	8052504	8058354
212	AT5G24470	APRR5	Lloyd	5	8358873	8355951
213	AT5G24860	FPF1	Atwell	5	8541778	8542449
214	AT5G25370	PLDALPHA3	Lloyd	5	8807547	8804240
215	AT5G37055	SEF	Lloyd	5	14642440	14641551
216	AT5G37260	CIR1	Lloyd	5	14753088	14751344
217	AT5G39740	ANG3	Lloyd	5	15903296	15905464
218	AT5G42400	ATXR7	Lloyd	5	16960671	16954469
219	AT5G44160	AtIDD8	Lloyd	5	17772941	17775686
220	AT5G45830	DOG1	Atwell	5	18591400	18589482
221	AT5G46210	CUL4	Atwell	5	18736810	18731418
222	AT5G46860	SGR3	Lloyd	5	19014004	19012021
223	AT5G46910	simtoREF6	Atwell	5	19046858	19050880
224	AT5G48150	PAT1	Atwell	5	19524698	19522255
225	AT5G49510	PFD3	Lloyd	5	20080614	20082921
226	AT5G51230	EMF2	Lloyd	5	20823736	20829564
227	AT5G51810	GA20ox2	Lloyd	5	21056808	21055188
228	AT5G55170	SUM3	Lloyd	5	22386114	22385307
229	AT5G57360	ZTL	Atwell	5	23241427	23244590
230	AT5G57380	VIN3	Atwell	5	23249504	23246395
231	AT5G60120	TOE2	MvZ	5	24207689	24211743
232	AT5G60910	AGL8/FUL	Atwell	5	24506143	24502482
233	AT5G61150	VIP4	Lloyd	5	24607725	24603656
234	AT5G61850	LFY	MvZ	5	24844295	24846933
235	AT5G62000	ARF2	Lloyd	5	24910358	24915210
236	AT5G62640	ELF5	Atwell	5	25152541	25149433
237	AT5G63110	HDA6	Lloyd	5	25318347	25315624
238	AT5G63980	FRY1	Lloyd	5	25609812	25611933
239	AT5G64813	LIP1	Atwell	5	25910279	25912896
240	AT5G67100	ICU2	Lloyd	5	26776994	26785104
